# Supplementary material for: The DEAD-box RNA helicase 27 negatively regulates the replication of porcine reproductive and respiratory syndrome virus by mediating GP2a autophagy degradation and inducing interferon-β production
Source: Front Immunol. 2025 Jun 12;16:1587647. doi: 10.3389/fimmu.2025.1587647 (PMC12197943; doi:10.3389/fimmu.2025.1587647)
Supplement: Supplementary file 3 [file Table2.xlsx]

## Sheet: Sheet1
Groups	DDX27 (Target gene)			Average	GAPDH (Internal reference gene)			Average	△Ct	△Ct Mean value	△△Ct	Relative expression level (2^-△△Ct)
Mock	21.8909		21.4441	21.6675	14.3333	14.2792	14.2079	14.2735	7.39403	7.38036	0.0136659	0.990572
	21.5448	21.3952	21.2912	21.4104	14.181	14.1206	14.061	14.1209	7.28954		-0.0908199	1.06498
	21.4282	21.2427	21.2166	21.2958	13.9099	13.8862	13.7189	13.8383	7.45752		0.0771539	0.947926
PRRSV 12 h	21.4399	21.5598	21.6968	21.5655	14.0991	14.3539	14.2429	14.232	7.33355		-0.060482	1.04281
	21.2981	21.5151	21.6841	21.4991	14.0875	14.2659	14.2103	14.1879	7.3112		0.0216618	0.985097
	21.4981	21.7591	21.8022	21.6865	13.9667	14.0676	14.0842	14.0395	7.64698		0.189467	0.87693
PRRSV 24 h	21.4994	21.507	21.1041	21.3702	14.882	14.9	15.0967	14.9596	6.41058		-0.983445	1.97718
	21.3218	21.2802	20.749	21.117	14.9063	14.9439	15.2273	15.0258	6.09116		-1.19838	2.29481
	21.5664	21.3586	21.2444	21.3898	14.5436	14.6478	14.9001	14.6971	6.69266		-0.764854	1.6992
PRRSV 36 h	20.6029	20.59	20.7035	20.6321	15.0364	15.0573	15.1425	15.0787	5.55342		-1.8406	3.5816
	20.5953	20.6362	20.7673	20.6663	15.195	15.2555	15.2485	15.233	5.43324		-1.8563	3.62078
		20.7108	20.92	20.8154	14.9136	14.9721	15.5515	15.1457	5.66968		-1.78784	3.45297
					Note: blank is an error value
