# Supplementary material for: The DEAD-box RNA helicase 27 negatively regulates the replication of porcine reproductive and respiratory syndrome virus by mediating GP2a autophagy degradation and inducing interferon-β production
Source: Front Immunol. 2025 Jun 12;16:1587647. doi: 10.3389/fimmu.2025.1587647 (PMC12197943; doi:10.3389/fimmu.2025.1587647)
Supplement: Supplementary file 4 [file Table3.xlsx]

## Sheet: Sheet1
Groups	DDX27 (Target gene)			Average	GAPDH (Internal reference gene)			Average	△Ct	△Ct Mean value	△△Ct	Relative expression level (2^-△△Ct)
PRRSV (MOI 0)	20.9867	21.1454	20.8316	20.9879	13.629	13.6492	13.8057	13.6946	7.29326	7.1252	0.168064	0.890036
	20.7778	20.6739	20.6384	20.6967	13.628	13.8326	13.758	13.7396	6.95713		-0.168064	1.12355
PRRSV (MOI 1)	21.2046	20.8892	20.9109	21.0015	14.9438	14.5239	14.5786	14.6821	6.31944		-0.973821	1.96404
	20.6446	20.4188	20.4502	20.5046	14.5982	14.5022	14.3902	14.4969	6.00767		-0.949466	1.93116
PRRSV (MOI 2)	21.1595	21.2723	21.0393	21.157	14.9022	15.0654	15.108	15.0252	6.13183		-1.16144	2.2368
	20.4376	20.7482	20.8191	20.6683	14.5234	14.7717	14.6832	14.6594	6.00886		-0.948272	1.92956
PRRSV (MOI 3)	21.0384	21.0933	21.3384	21.1567	15.2236	14.9688	14.8991	15.0305	6.12624		-1.16702	2.24548
	20.7653	20.741	20.723	20.7431	14.7394	14.8427	15.0478	14.8766	5.86645		-1.09069	2.12975
