# Supplementary material for: The DEAD-box RNA helicase 27 negatively regulates the replication of porcine reproductive and respiratory syndrome virus by mediating GP2a autophagy degradation and inducing interferon-β production
Source: Front Immunol. 2025 Jun 12;16:1587647. doi: 10.3389/fimmu.2025.1587647 (PMC12197943; doi:10.3389/fimmu.2025.1587647)
Supplement: Supplementary file 5 [file Table4.xlsx]

## Sheet: Sheet1
Groups+PRRSV	ORF7 (Target gene)			Average	GAPDH (Internal reference gene)			Average	△Ct	△Ct Mean value	△△Ct	Relative expression level (2^-△△Ct)
pcDNA3.1 (12 hpi)	11.695	11.8196	11.5484	11.6877	13.8819	13.5235	13.4637	13.623	-1.93537	-1.85752	-0.0778483	1.05544
	11.6766	11.653	11.5537	11.6278	13.6544	13.3493	13.2186	13.4074	-1.77967		0.0778483	0.94747
DDX27-Myc (12 hpi)	12.683	12.8997	12.8514	12.8113	13.2009	13.4276	13.3883	13.3389	-0.527593		1.40778	0.376892
	12.3091	12.412	12.4852	12.4021	13.1749	13.2758	13.3703	13.2737	-0.871556		0.908119	0.53288
pcDNA3.1 (24 hpi)	6.51905	6.66603	6.39189	6.52566	14.9456	14.5212	14.6341	14.7003	-8.17464		-6.23927	75.5454
	6.88814	6.74577	6.4758	6.70323	14.6739	14.327	14.3089	14.4366	-7.73338		-5.9537	61.9787
DDX27-Myc (24 hpi)	8.83241	8.97271	8.97273	8.92595	14.2817	14.3877	14.4596	14.3763	-5.4504		-3.51503	11.4322
	8.68696	8.91103	8.90669	8.8349	14.1013	14.3214	14.34	14.2542	-5.41934		-3.63967	12.4637
pcDNA3.1 (36 hpi)	6.95012	6.85486	6.81829	6.87442	15.8149	15.7517	15.7294	15.7653	-8.89091		-6.95554	124.115
	8.06283	8.02672	7.91182	8.00046	17.1976	17.1032	17.0243	17.1084	-9.10794		-7.32826	160.704
DDX27-Myc (36 hpi)	10.881	11.0307	11.1064	11.006	15.7412	15.9382	15.8125	15.8307	-4.82462		-2.88925	7.40885
	11.8819	12.0926	12.0161	11.9969	15.7612	15.9535	15.9686	15.8944	-3.89758		-2.1179	4.34062
