# Supplementary material for: The DEAD-box RNA helicase 27 negatively regulates the replication of porcine reproductive and respiratory syndrome virus by mediating GP2a autophagy degradation and inducing interferon-β production
Source: Front Immunol. 2025 Jun 12;16:1587647. doi: 10.3389/fimmu.2025.1587647 (PMC12197943; doi:10.3389/fimmu.2025.1587647)
Supplement: Supplementary file 6 [file Table5.xlsx]

## Sheet: Sheet1
	pcDNA3.1	DDX27-Myc
	1370000	240000
	1310000	250000
	1130000	200000
	siNC	siDDX27-2
	3000000	8000000
	4000000	9000000
	3000000	9000000
