# Supplementary material for: The DEAD-box RNA helicase 27 negatively regulates the replication of porcine reproductive and respiratory syndrome virus by mediating GP2a autophagy degradation and inducing interferon-β production
Source: Front Immunol. 2025 Jun 12;16:1587647. doi: 10.3389/fimmu.2025.1587647 (PMC12197943; doi:10.3389/fimmu.2025.1587647)
Supplement: Supplementary file 7 [file Table6.xlsx]

## Sheet: Sheet1
Groups	ORF7 (Target gene)			Average	GAPDH (Internal reference gene)			Average	△Ct	△Ct Mean value	△△Ct	Relative expression level (2^-△△Ct)
DDX27-Myc (0 μg)	11.1457	10.8676	10.9809	10.9981	13.599	13.2094	13.4163	13.4082	-2.41017	-2.3893	-0.0208696	1.01457
	10.9404	10.8694	10.7689	10.8596	13.3492	13.1495	13.1853	13.228	-2.36843		0.0208696	0.985638
DDX27-Myc (1 μg)	11.5194	11.6395	11.6927	11.6172	13.505	13.6481	13.6749	13.6094	-1.99216		0.418002	0.74846
	10.4871	10.734	10.9082	10.7098	12.9127	13.1495	13.0629	13.0417	-2.33192		0.0365121	0.975009
DDX27-Myc (1.5 μg)	11.691	11.6233	11.2179	11.5107	13.8263	13.4148	13.3946	13.5452	-2.03447		0.375698	0.770733
	10.825	10.9542	11.1068	10.962	12.9786	12.9991	13.3378	13.1052	-2.14316		0.225263	0.855439
DDX27 -Myc (2.0 μg)	11.5831	11.776	11.7876	11.7155	13.2359	13.4369	13.4871	13.3866	-1.67107		0.739092	0.599116
	11.6121	11.6864	11.7244	11.6743	13.2105	13.266	13.2706	13.249	-1.57471		0.79372	0.576855
