# Supplementary material for: The DEAD-box RNA helicase 27 negatively regulates the replication of porcine reproductive and respiratory syndrome virus by mediating GP2a autophagy degradation and inducing interferon-β production
Source: Front Immunol. 2025 Jun 12;16:1587647. doi: 10.3389/fimmu.2025.1587647 (PMC12197943; doi:10.3389/fimmu.2025.1587647)
Supplement: Supplementary file 8 [file Table7.xlsx]

## Sheet: Sheet1
Groups	DDX27 (Target gene)			Average	GAPDH (Internal reference gene)			Average	△Ct	△Ct Mean value	△△Ct	Relative expression level (2^-△△Ct)
siNC	22.7385	23.023	22.8691	22.8769	14.4861	14.3752	14.3788	14.4134	8.46349	8.60568	-0.142184	1.10357
	23.1371	22.6845	22.5932	22.805	14.1404	13.9963	14.0639	14.0668	8.73811		0.132435	0.91229
	23.0506	22.8868	22.9957	22.9777	14.4357	14.3054	14.3458	14.3623	8.61543		0.00974846	0.993266
siDDX27-1	23.6257	23.6503	23.6522	23.6427	14.6713	14.7751	14.8871	14.7778	8.86485		0.401353	0.757148
	22.9354	23.0294	23.0542	23.0064	13.9115	14.0653	14.1798	14.0522	8.95416		0.216052	0.860918
	22.7975	22.9896	23.0414	22.9428	13.8509	14.0843	13.9974	13.9775	8.96529		0.349861	0.78466
siDDX27-2	23.8526	23.5944	23.5373	23.6614	14.8149	14.7208	14.4543	14.6633	8.99807		0.534574	0.690363
	23.2311	22.9081	22.9189	23.0194	13.832	13.8341	13.8032	13.8231	9.19629		0.458176	0.727906
	22.8086	22.8572	23.0163	22.894	13.9751	13.9417	14.1532	14.0233	8.8707		0.255278	0.837826
