# Supplementary material for: The DEAD-box RNA helicase 27 negatively regulates the replication of porcine reproductive and respiratory syndrome virus by mediating GP2a autophagy degradation and inducing interferon-β production
Source: Front Immunol. 2025 Jun 12;16:1587647. doi: 10.3389/fimmu.2025.1587647 (PMC12197943; doi:10.3389/fimmu.2025.1587647)
Supplement: Supplementary file 9 [file Table8.xlsx]

## Sheet: Sheet1
Groups	ORF7 (Target gene)			Average	GAPDH (Internal reference gene)			Average	△Ct	△Ct Mean value	△△Ct	Relative expression level (2^-△△Ct)
siNC+PRRSV (12 h)	13.0143	12.9189	12.9092	12.9474	14.7317	14.3642	14.2991	14.465	-1.51759	-1.39862	-0.118967	1.08596
	13.0489	12.896	12.8828	12.9426	14.794	14.1334	14.1085	14.3453	-1.40272		-0.00410239	1.00285
	14.0298	13.9341	13.9739	13.9792	15.3291	15.2424	15.1928	15.2548	-1.27555		0.12307	0.918232
siDDX27-2+PRRSV (12 h)	11.4818	11.404	11.1144	11.3334	14.5694	14.3139	14.2445	14.3759	-3.04254		-1.52495	2.87777
	11.5623	11.6577	11.7672	11.6624	13.9349	14.0526	14.0885	14.0253	-2.36292		-0.960195	1.94557
	12.5885	12.8601	12.8599	12.7695	14.9158	15.1611	15.1082	15.0617	-2.29222		-1.01667	2.02325
siNC+PRRSV (24 h)	13.275	12.9037	12.9191	13.0326	14.3361	14.1787	14.2596	14.2581	-1.22553	-1.25279	0.0272611	0.981281
	13.3251	13.2282	12.9889	13.1807	14.687	14.3702	14.3211	14.4594	-1.27871		-0.0259212	1.01813
	13.7755	13.8433	13.9486	13.8558	14.9643	15.0507	15.3148	15.1099	-1.25413		-0.00133991	1.00093
siDDX27-2+PRRSV (24 h)	10.7129	10.7931	10.8329	10.7796	14.9827	15.0141	15.1462	15.0477	-4.26805		-3.04252	8.2393
	10.1109	10.1475	10.2146	10.1577	14.7383	14.7996	14.8996	14.8125	-4.65483		-3.37612	10.3828
	10.9531	11.0978	11.0195	11.0235	15.4188	15.4597	15.438	15.4388	-4.41534		-3.16121	8.94578
