# Supplementary material for: The DEAD-box RNA helicase 27 negatively regulates the replication of porcine reproductive and respiratory syndrome virus by mediating GP2a autophagy degradation and inducing interferon-β production
Source: Front Immunol. 2025 Jun 12;16:1587647. doi: 10.3389/fimmu.2025.1587647 (PMC12197943; doi:10.3389/fimmu.2025.1587647)
Supplement: Supplementary file 10 [file Table9.xlsx]

## Sheet: Sheet1
Groups	Firefly luciferase			Average	Renilla luciferase			Average	Firefly luciferase/Renilla luciferase	△Ct Mean value	Ratio
pcDNA3.1	24	25	18	22.3333	16	15	14	15	1.48889		1.12549
	20	15	24	19.6667	17	19	16	17	1.15686	1.32288	0.874506
DDX27-Myc	28	30	25	27.6667	5	7	9	7	3.95238		2.65458
	22	26	28	25.3333	6	8	9	7.66667	3.30435		2.8563
