# Supplementary material for: The DEAD-box RNA helicase 27 negatively regulates the replication of porcine reproductive and respiratory syndrome virus by mediating GP2a autophagy degradation and inducing interferon-β production
Source: Front Immunol. 2025 Jun 12;16:1587647. doi: 10.3389/fimmu.2025.1587647 (PMC12197943; doi:10.3389/fimmu.2025.1587647)
Supplement: Supplementary file 11 [file Table10.xlsx]

## Sheet: Sheet1
Groups	DDX27 (Target gene)			Average	GAPDH (Internal reference gene)			Average	△Ct	△Ct Mean value	△△Ct	Relative expression level (2^-△△Ct)
pcDNA3.1	20.8165	20.7487		20.7826	16.2046	16.2246		16.2146	4.56797	4.73319	-0.165215	1.12133
	20.9604	20.8168		20.8886	16.2044	15.7759		15.9902	4.8984		0.165215	0.891796
DDX27-Myc (1μg)	11.5535	11.7677		11.6606	16.0116	16.4108		16.2112	-4.55059		-9.11856	555.855
	11.9367	11.7527		11.8447	15.7652	15.7839		15.7745	-3.92984		-8.82824	454.534
DDX27-Myc (2 μg)	10.9909	10.976		10.9835	15.9904	15.969		15.9797	-4.99625		-9.56423	757.04
	10.6347	10.7049		10.6698	15.9045	16.0249		15.9647	-5.29486		-10.1933	1170.79
Groups	IFN-β (Target gene)			Average	GAPDH (Internal reference gene)			Average	△Ct	△Ct Mean value	△△Ct	Relative expression level (2^-△△Ct)
pcDNA3.1	31.6225	31.8248		31.7237	16.2046	16.2246		16.2146	15.509	15.6631	-0.154108	1.11273
	31.5071	32.1078		31.8074	16.2044	15.7759		15.9902	15.8173		0.154108	0.898688
DDX27-Myc (1μg)	30.3234	30.4381		30.3808	16.0116	16.4108		16.2112	14.1696		-1.33946	2.53057
	30.0613	30.098		30.0796	15.7652	15.7839		15.7745	14.3051		-1.51212	2.85229
DDX27-Myc (2 μg)	29.7853	29.7055		29.7454	15.9904	15.969		15.9797	13.7657		-1.74333	3.34806
	29.9642	29.7881		29.8761	15.9045	16.0249		15.9647	13.9114		-1.90581	3.74719
