# Supplementary material for: The DEAD-box RNA helicase 27 negatively regulates the replication of porcine reproductive and respiratory syndrome virus by mediating GP2a autophagy degradation and inducing interferon-β production
Source: Front Immunol. 2025 Jun 12;16:1587647. doi: 10.3389/fimmu.2025.1587647 (PMC12197943; doi:10.3389/fimmu.2025.1587647)
Supplement: Supplementary file 12 [file Table11.xlsx]

## Sheet: Sheet1
Groups	DDX27 (Target gene)			Average	GAPDH (Internal reference gene)			Average	△Ct	△Ct Mean value	△△Ct	Relative expression level (2^-△△Ct)
pcDNA3.1	22.9827	22.9793		22.981	15.1786	15.2246		15.2016	7.77942	8.55359	-0.774162	1.7102
	24.1873	24.0979		24.1426	15.0609	14.8943		14.9776	9.16498		0.611394	0.654564
	23.9255	23.4736		23.6996	14.9777	14.9887		14.9832	8.71635		0.162769	0.893309
DDX27-Myc (0.5 μg)	19.2605	19.2513		19.2559	15.2058	14.6179		14.9118	4.34409		-3.43533	10.8178
	20.377	20.4265		20.4018	14.6418	14.8736		14.7577	5.64406		-3.52092	11.479
	19.9456	19.9504		19.948	14.954	14.7543		14.8541	5.09389		-3.62247	12.316
DDX27-Myc (1.0 μg)	17.8516	17.9442		17.8979	14.7372	14.9709		14.8541	3.04381		-4.73561	26.6417
	18.5593	18.5179		18.5386	15.0505	14.8674		14.9589	3.57963		-5.58535	48.013
	18.2186	18.1777		18.1982	15.02	15.0253		15.0227	3.1755		-5.54085	46.5545
DDX27-Myc (1.5 μg)	16.0666	16.1707		16.1186	15.0472	15.1171		15.0821	1.03649		-6.74293	107.109
	16.7897	16.7022		16.746	14.6933	14.7466		14.72	2.02598		-7.139	140.946
	17.1035	16.6078		16.8556	15.3297	14.925		15.1273	1.72829		-6.98806	126.945
Groups	IFN-β (Target gene)			Average	GAPDH (Internal reference gene)			Average	△Ct	△Ct Mean value	△△Ct	Relative expression level (2^-△△Ct)
pcDNA3.1	30.3401	30.825		30.5825	15.1786	15.2246		15.2016	15.381	15.6601	-0.279176	1.2135
	30.8139	30.9876		30.9008	15.0609	14.8943		14.9776	15.9232		0.263039	0.83333
	30.8204	30.4985		30.6595	14.9777	14.9887		14.9832	15.6763		0.0161365	0.988877
DDX27-Myc (0.5 μg)	28.8901	28.9859		28.938	15.2058	14.6179		14.9118	14.0262		-1.3548	2.55762
	29.0859	29.0141		29.05	14.6418	14.8736		14.7577	14.2923		-1.6309	3.09706
	29.1164	29.3215		29.219	14.954	14.7543		14.8541	14.3648		-1.31147	2.48194
DDX27-Myc (1.0 μg)	28.2827	28.5687		28.4257	14.7372	14.9709		14.8541	13.5716		-1.80935	3.50483
	29.1657	29.7348		29.4502	15.0505	14.8674		14.9589	14.4913		-1.43189	2.69799
	29.3118	29.2548		29.2833	15.02	15.0253		15.0227	14.2606		-1.41567	2.66783
DDX27-Myc (1.5 μg)	28.0075	27.9317		27.9696	15.0472	15.1171		15.0821	12.8875		-2.49351	5.63147
	28.0834	28.1411		28.1123	14.6933	14.7466		14.72	13.3923		-2.53091	5.77934
	28.3524	28.218		28.2852	15.3297	14.925		15.1273	13.1578		-2.51846	5.7297
