# Supplementary material for: The DEAD-box RNA helicase 27 negatively regulates the replication of porcine reproductive and respiratory syndrome virus by mediating GP2a autophagy degradation and inducing interferon-β production
Source: Front Immunol. 2025 Jun 12;16:1587647. doi: 10.3389/fimmu.2025.1587647 (PMC12197943; doi:10.3389/fimmu.2025.1587647)
Supplement: Supplementary file 13 [file Table12.xlsx]

## Sheet: Sheet1
Groups	DDX27 (Target gene)			Average	GAPDH (Internal reference gene)			Average	△Ct	△Ct Mean value	△△Ct	Relative expression level (2^-△△Ct)
siNC+PRRSV (12 h)	26.0864	26.1298		26.1081	17.0787	16.9925		17.0356	9.07248	9.02851	0.0439701	0.969982
	25.6785	25.8416		25.76	16.8338	16.7171		16.7755	8.98454		-0.0439701	1.03095
siDDX27-2+PRRSV (12 h)	26.8444	26.9937		26.919	17.457	17.6436		17.5503	9.3687		0.296217	0.814385
	26.5109	26.6904		26.6007	17.4993	17.4762		17.4878	9.11288		0.12834	0.914884
siNC+PRRSV (24 h)	26.0467	25.9711		26.0089	17.1092	17.0509		17.0801	8.92879	8.78605	0.142737	0.905799
	25.7822	25.5802		25.6812	16.9739	17.1019		17.0379	8.64331		-0.142737	1.104
siDDX27-2+PRRSV (24 h)	26.5982	26.4868		26.5425	17.2756	17.3581		17.3169	9.22567		0.296882	0.81401
	26.6557	26.7419		26.6988	17.6735	17.5811		17.6273	9.07148		0.428171	0.743203
