# Supplementary material for: The DEAD-box RNA helicase 27 negatively regulates the replication of porcine reproductive and respiratory syndrome virus by mediating GP2a autophagy degradation and inducing interferon-β production
Source: Front Immunol. 2025 Jun 12;16:1587647. doi: 10.3389/fimmu.2025.1587647 (PMC12197943; doi:10.3389/fimmu.2025.1587647)
Supplement: Supplementary file 14 [file Table13.xlsx]

## Sheet: Sheet1
Groups	ORF7 (Target gene)			Average	GAPDH (Internal reference gene)			Average	△Ct	△Ct Mean value	△△Ct	Relative expression level (2^-△△Ct)
siNC+PRRSV (12 h)	11.6517	11.759		11.7054	17.0787	16.9925		17.0356	-5.33025	-5.48514	0.154888	0.898202
	11.1163	11.1546		11.1355	16.8338	16.7171		16.7755	-5.64003		-0.154888	1.11334
siDDX27-2+PRRSV (12 h)	11.111	11.1878		11.1494	17.457	17.6436		17.5503	-6.40092		-1.07067	2.10041
	10.7656	10.656		10.7108	17.4993	17.4762		17.4878	-6.77696		-1.13694	2.19913
siNC+PRRSV (24 h)	11.9993	12.0814		12.0404	17.1092	17.0509		17.0801	-5.03971	-5.0218	-0.0179114	1.01249
	12.0792	11.9888		12.034	16.9739	17.1019		17.0379	-5.00389		0.0179114	0.987661
siDDX27-2+PRRSV (24 h)	10.3465	10.3064		10.3264	17.2756	17.3581		17.3169	-6.99041		-1.9507	3.86561
	10.8439	10.8679		10.8559	17.6735	17.5811		17.6273	-6.77141		-1.76752	3.40468
