# Supplementary material for: The DEAD-box RNA helicase 27 negatively regulates the replication of porcine reproductive and respiratory syndrome virus by mediating GP2a autophagy degradation and inducing interferon-β production
Source: Front Immunol. 2025 Jun 12;16:1587647. doi: 10.3389/fimmu.2025.1587647 (PMC12197943; doi:10.3389/fimmu.2025.1587647)
Supplement: Supplementary file 15 [file Table14.xlsx]

## Sheet: Sheet1
Groups	IFN-β (Target gene)			Average	GAPDH (Internal reference gene)			Average	△Ct	△Ct Mean value	△△Ct	Relative expression level (2^-△△Ct)
siNC+PRRSV (12 h)	28.0119	28.4858		28.2489	17.0787	16.9925		17.0356	11.2133	11.3275	-0.114207	1.08238
	28.2928	28.1415		28.2171	16.8338	16.7171		16.7755	11.4417		0.114207	0.92389
siDDX27-2+PRRSV (12 h)	30.8503	31.169		31.0097	17.457	17.6436		17.5503	13.4593		2.24609	0.210794
	31.3723	32.9299		32.1511	17.4993	17.4762		17.4878	14.6633		3.22164	0.107199
siNC+PRRSV (24 h)	28.3601	28.4476		28.4038	17.1092	17.0509		17.0801	11.3237	11.2305	0.0932422	0.937414
	28.038	28.3123		28.1751	16.9739	17.1019		17.0379	11.1372		-0.0932422	1.06676
siDDX27-2+PRRSV (24 h)	32.2341	32.5512		32.3926	17.2756	17.3581		17.3169	15.0758		3.75204	0.0742204
	32.911	32.8496		32.8803	17.6735	17.5811		17.6273	15.253		4.11576	0.0576809
