# Supplementary material for: The DEAD-box RNA helicase 27 negatively regulates the replication of porcine reproductive and respiratory syndrome virus by mediating GP2a autophagy degradation and inducing interferon-β production
Source: Front Immunol. 2025 Jun 12;16:1587647. doi: 10.3389/fimmu.2025.1587647 (PMC12197943; doi:10.3389/fimmu.2025.1587647)
Supplement: Supplementary file 16 [file Table15.xlsx]

## Sheet: Sheet1
Groups	IFIT2 (Target gene)			Average	GAPDH (Internal reference gene)			Average	△Ct	△Ct Mean value	△△Ct	Relative expression level (2^-△△Ct)
siNC+PRRSV (12 h)	26.3478	26.5724		26.4601	17.0787	16.9925		17.0356	9.42449	9.42326	0.00122213	0.999153
	26.0789	26.3161		26.1975	16.8338	16.7171		16.7755	9.42204		-0.00122213	1.00085
siDDX27-2+PRRSV (12 h)	27.6985	27.5018		27.6002	17.457	17.6436		17.5503	10.0499		0.625389	0.648245
	27.0086	27.4957		27.2522	17.4993	17.4762		17.4878	9.7644		0.342363	0.788748
siNC+PRRSV (24 h)	26.8348	26.6412		26.738	17.1092	17.0509		17.0801	9.65788	9.46471	0.193176	0.874678
	26.1197	26.4991		26.3094	16.9739	17.1019		17.0379	9.27153		-0.193176	1.14328
siDDX27-2+PRRSV (24 h)	27.598	27.6429		27.6205	17.2756	17.3581		17.3169	10.3036		0.645741	0.639165
	27.9189	27.6194		27.7692	17.6735	17.5811		17.6273	10.1419		0.870334	0.54702
